# Supplementary material for: SERS Gas Sensors Based on Multiple Polymer Films with High Design Flexibility for Gas Recognition
Source: Sensors (Basel). 2021 Aug 18;21(16):5546. doi: 10.3390/s21165546 (PMC8402296; doi:10.3390/s21165546)
Supplement: Supplementary file 1 [file sensors-21-05546-s001.zip]

Archive with 1 entries (1 files):
- sensors-1325303-supplementary.pdf
